# Supplementary material for: Reductive Synthesis of Stable, Polysaccharide in Situ-Modified Gold Nanoparticles Using Disulfide Cross-Linked Alginate
Source: Molecules. 2025 Dec 12;30(24):4750. doi: 10.3390/molecules30244750 (PMC12735437; doi:10.3390/molecules30244750)
Supplement: Supplementary file 1 [file molecules-30-04750-s001.zip]

Archive with 1 entries (1 files):
- molecules-4007912-supplementary.pdf
